# Supplementary material for: Potential of Molecular Culture in Early Onset Neonatal Sepsis Diagnosis: A Proof of Principle Study
Source: Microorganisms. 2023 Apr 7;11(4):960. doi: 10.3390/microorganisms11040960 (PMC10145526; doi:10.3390/microorganisms11040960)
Supplement: Supplementary file 1 [file microorganisms-11-00960-s001.zip]

Archive with 1 entries (1 files):
- microorganisms-2235348-supplementary.pdf
